# Supplementary material for: Eye-tracking as a measure of receptive vocabulary in non-verbal children with cerebral palsy
Source: PLoS One. 2025 Jun 3;20(6):e0325183. doi: 10.1371/journal.pone.0325183 (PMC12132993; doi:10.1371/journal.pone.0325183)
Supplement: S1 Dataset — (XLSX) [file pone.0325183.s001.xlsx]

## Sheet: TDC
Assessment data for typically developing children
TDC	Typically developing children
(T)	Traditional ax methods
ET	Eye tracking assessment method			TDC
	TDC1 (T)	TDC 1 (ET)	TDC 2(T)	TDC 2 (ET)	TDC3 (T)	TDC 3 (ET)	TDC4(T)	TDC4 (ET)	TDC5 (T)	TDC5(ET)	TDC6 (T)	TDC6(ET)	TDC7 (T)	TDC7 (ET)	TDC8 (T)	TDC8 (ET)	TDC9 (T)	TDC9 (ET)	TDC10 (T)	TDC10(ET)	TDC11 (T)	TDC11(ET)	TDC12 (T)	TDC12(ET)	TDC13 (T)	TDC13(ET)	TDC14(T)	TDC14(ET)	TDC15 (T)	TDC15(ET)
Q1	1	2	2	2	2	2	2	2	3	3	3	3	2	2	2	2	1	2	2	2	2	2	2	2	2	2	2	2	2	2
Q2	3	3	3	3	3	3	4	4	3	3	4	4	3	3	3	3	3	3	3	3	3	3	3	3	3	3	3	3	3	3
Q3	1	1	1	1	1	1	1	1	1	1	1	1	1	1	1	1	1	1	1	1	1	1	1	1	1	1	1	1	1	1
Q4	1	1	1	1	1	1	1	1	1	1	1	1	1	1	1	1	1	1	1	1	1	1	1	1	1	1	1	1	1	1
Q5	4	3	3	3	3	3	2	3	4	4	3	3	3	3	3	3	3	3	3	3	3	3	3	3	3	3	3	3	3	3
Q6	2	2	4	4	4	3	3	3	1	1	4	4	4	4	4	4	4	4	4	4	4	4	4	4	4	4	4	4	4	4
Q7	3	2	3	3	4	4	3	3	1	3	3	3	3	3	4	4	4	4	4	4	3	3	3	3	3	3	1	1	3	3
Q8	4	4	2	2	2	4	4	2	2	2	4	2	2	2	2	2	3	3	2	2	2	2	2	2	3	2	2	2	2	2
Q9	4	4	1	3	3	3	1	1	1	3	3	3	3	3	3	3	3	3	3	3	3	3	3	3	3	3	3	3	3	3
Q10	2	2	2	2	2	2	1	2	3	3	1	1	2	2	3	3	2	1	2	2	2	2	1	2	2	2	2	2	2	2
Q11	1	1	1	1	1	2	1	1	1	1	1	1	1	1	1	1	1	1	1	1	1	1	1	1	1	1	1	1	1	1
Q12	1	1	1	1	1	1	4	4	4	4	4	4	2	2	4	4	1	1	4	4	4	4	2	2	2	2	4	4	1	2
Q13	4	4	4	4	1	1	4	2	4	4	4	4	4	4	4	4	4	4	4	4	4	4	3	3	4	4	1	4	4	4
Q14	2	2	1	1	1	1	2	2	2	2	2	2	1	2	2	2	2	2	1	1	1	1	1	1	2	1	1	1	2	1
Q15	2	2	2	2	2	2	2	2	2	2	3	3	2	1	2	2	4	1	0	2	2	2	2	2	1	1	3	3	2	1
Q16	2	2	2	2	2	2	2	2	2	2	2	2	2	2	2	2	2	2	2	2	2	2	2	2	2	2	2	2	2	2
Q17	2	2	3	2	2	2	2	2	2	2	3	2	2	2	2	2	2	3	2	1	2	2	2	2	2	2	1	2	2	2
Q18	1	1	2	2	1	1	3	3	2	2	1	1	2	2	4	4	1	1	1	1	1	1	2	2	1	3	3	3	1	1
Q19	2	4	4	2	2	2	4	4	2	2	2	2	2	2	4	2	2	2	2	2	4	4	4	2	2	4	2	2	2	2
Q20	2	2	1	1	1	1	2	2	4	4	1	1	1	1	3	3	3	3	1	1	1	1	1	1	2	2	2	2	1	1
Q21	2	2	2	2	2	2	2	2	2	2	2	2	2	2	2	2	2	2	2	2	2	2	2	2	2	2	2	2	2	2
Q22	1	1	1	1	2	1	1	1	1	1	1	1	1	1	1	1	1	1	1	1	1	1	1	1	1	1	1	1	1	1
Q23	1	3	1	1	1	1	1	1	3	3	3	3	3	3	1	3	1	1	3	3	3	3	3	3	1	3	1	1	3	3
Q24	3	4	3	3	1	4	3	4	3	3	4	2	3	3	3	4	4	4	4	4	4	4	3	3	2	4	3	2	4	4
Q25	3	2	4	4	1	2	2	2	4	4	1	2	3	3	4	4	3	3	2	2	4	2	3	3	2	2	4	2	3	3
Q26	1	1	3	3	1	4	1	1	1	1	1	1	1	1	1	1	3	1	1	1	1	1	1	1	1	1	1	1	1	1
Q27	3	3	3	4	1	1	3	2	2	2	1	1	1	1	4	3	4	4	3	3	2	1	2	3	4	3	1	1	3	3
Q28	1	4	2	2	1	1	3	3	1	1	2	2	4	4	1	1	1	1	1	1	4	4	4	4	1	1	1	1	1	1
Q29	1	1	3	3	1	1	1	1	1	1	1	2	2	1	2	2	2	3	1	1	2	2	1	1	1	1	3	3	1	2
Q30	4	2	3	2	2	1	4	2	1	1	4	2	4	2	4	4	3	3	2	2	2	2	2	2	1	1	2	2	3	2
Q31	3	3	3	2	3	3	3	3	3	3	3	3	3	3	3	3	3	3	3	3	3	3	3	3	3	3	3	3	3	3
Q32	1	1	4	4	1	1	2	2	2	2	2	2	4	4	4	4	4	4	1	1	1	1	2	1	3	1	1	1	1	1
Q33	4	4	1	1	1	1	1	1	1	1	3	3	1	1	1	1	1	1	1	1	1	1	1	1	1	1	1	1	1	1
Q34	2	2	2	2	1	1	2	2	2	2	4	4	2	2	2	1	3	3	2	0	1	1	3	1	1	1	1	1	1	1
Q35	2	2	4	4	2	2	2	2	4	4	2	2	2	4	2	2	1	2	2	2	2	2	2	2	1	1	1	1	4	2
Q36	1	1	1	1	1	1	1	1	1	1	2	1	1	1	1	1	1	1	1	1	1	1	1	1	1	1	1	1	1	1
Q37	2	2	2	2	1	2	2	2	2	2	2	2	2	2	2	2	4	2	2	2	2	2	2	2	2	2	2	2	2	2
Q38	2	2	3	3	1	1	3	3	1	1	2	2	1	1	4	4	4	4	4	4	2	2	2	1	1	1	1	1	4	1
Q39	2	2	2	2	4	4	4	4	2	2	2	2	3	3	2	2	2	2	2	2	2	2	2	2	2	2	2	2	2	2
Q40	2	1	4	4	1	1	2	2	1	1	4	2	3	3	2	2	2	2		2	2	2	1	4	1	1	4	4	4	2

## Sheet: CP
Assessment data for children with cerebral palsy
CCP	Child with Cerebral Palsy
(T)	Traditional ax methods
ET	Eye tracking assessment method
Question No	CCP1 (T)	CCP 1 (ET)	CCP 2(T)	CCP 2 (ET)	CCP3 (T)	CCP 3 (ET)	CCP4(T)	CCP4 (ET)	CCP5 (T)	CCP5(ET)	CCP6 (T)	CCP6(ET)	CCP7 (T)	CCP7 (ET)	CCP8 (T)	CCP8 (ET)	CCP9 (T)	CCP9 (ET)	CCP10 (T)	CCP10(ET)	CCP11 (T)	CCP11(ET)	CCP12 (T)	CCP12(ET)	CCP13 (T)	CCP13(ET)	CCP14(T)	CCP14(ET)	CCP15 (T)	CCP15(ET)
1	2	2	2	1	2	2	0	2	1	1	0	1	4	4	0	2	3	1	3	3	2	2	2	2	1	1	0	4	2	2
2	3	3	3	2	4	4	0	3	2	3	3	3	3	3	0	3	3	2	4	1	3	2	2	3	2	3	4	3	3	3
3	1	1	1	3	1	1	0	1	1	1	1	2	1	1	0	1	1	2	1	1	1	2	2	1	1	1	4	1	1	1
4	1	1	1	4	1	3	0	1	2	1	0	2	4	1	0	1	1	1	1	1	1	1	1	1	2	2	1	1	1	1
5	3	3	3	3	2	3	0	3	3	3	0	4	2	1	0	3	4	4	3	3	3	3	2	2	3	3	1	1	3	3
6	3	3	4	4	3	3	0	4	2	4	0	4	2	2	0	4	1	2	4	1	4	4	3	3	2	4	0	2	4	4
7	3	3	3	1	3	3	0	4	4	4	0	2	3	2	0	3	1	1	3	3	3	2	2	2	4	3	2	2	2	2
8	3	3	2	3	4	4	0	2	3	3	0	1	3	2	0	2	2	3	4	4	2	3	4	4	3	2	1	2	3	3
9	3	2	3	2	1	2	0	3	1	3	0	1	3	1	0	1	1	1	3	2	1	4	4	3	1	3	1	1	3	3
10	1	1	2	4	1	1	0	2	1	1	0	1	4	4	0	2	3	3	1	1	2	2	2	2	1	2	2	4	1	3
11	3	3	1	1	1	3	0	1	1	1	0	1	3	3	0	1	1	2	1	1	1	1	2	2	1	1	3	3	1	1
12	4	2	1	1	4	2	0	4	1	2	0	1	4	4	0	2	4	4	4	2	1	2	3	3	1	4	4	4	1	3
13	4	4	4	4	4	2	0	4	1	4	0	3	4	4	0	4	4	1	4	2	4	4	1	1	1	4	4	4	4	4
14	2	2	2	2	2	2	0	1	2	2	0	2	2	3	0	1	2	2	2	2	1	1	4	4	2	1	3	3	2	3
15	2	2	2	2	2	2	0	2	4	1	0	4	2	3	0	1	2	2	3	3	2	2	2	2	4	4	3	3	2	3
16	2	2	2	2	2	1	0	2	2	2	0	2	3	3	0	2	2	3	2	3	2	2	1	1	2	2	2	3	2	2
17	2	2	2	2	2	2	0	1	3	3	0	3	4	2	0	2	2	3	3	3	3	1	2	2	3	2	1	2	1	1
18	4	4	1	3	3	4	0	1	1	1	0	2	4	4	0	1	2	2	1	3	2	2	1	1	1	1	4	4	1	1
19	4	4	2	3	4	1	0	2	2	2	0	1	2	2	0	4	2	1	2	1	4	2	1	2	2	2	2	2	2	2
20	2	2	1	3	2	4	0	1	3	3	0	1	4	4	0	1	4	4	1	3	1	2	1	1	3	1	2	4	2	2
21	2	2	2	3	2	1	0	2	2	2	0	3	2	2	0	2	2	2	2	4	2	3	2	2	2	2	2	2	2	2
22	1	1	1	1	1	1	0	1	1	1	0	1	0	2	0	1	1	2	1	4	1	4	2	1	1	1	0	2	1	1
23	1	1	3	3	1	1	0	3	1	1	0	2	4	2	0	1	3	2	3	4	1	2	1	1	1	3	1	2	1	1
24	1	1	4	4	3	3	0	4	4	4	0	2	3	2	0	3	3	1	4	2	3	1	1	4	4	4	4	2	4	4
25	3	3	3	3	2	3	0	2	3	3	0	3	2	1	0	2	4	4	1	1	4	4	1	2	3	2	1	1	3	3
26	1	1	1	1	1	1	0	1	3	1	0	2	2	2	0	1	1	1	1	4	3	2	4	4	3	1	1	2	1	1
27	2	2	3	3	3	2	0	3	4	4	0	3	1	2	0	3	2	2	1	1	3	4	2	2	4	3	0	2	4	4
28	4	3	1	1	3	4	0	1	1	1	0	4	3	2	0	1	1	1	2	2	2	2	1	1	1	1	0	2	1	1
29	2	2	1	2	1	3	0	1	2	2	0	2	4	4	0	1	1	2	1	2	3	2	1	1	2	1	0	0	2	2
30	3	3	3	3	4	3	0	2	3	3	0	3	2	2	0	3	1	1	4	4	3	2	1	1	3	2	0	2	4	4
31	3	3	3	3	3	3	0	3	3	3	0	3	4	1	0	3	3	2	3	4	3	2	3	3	3	3	0	1	3	3
32	1	1	1	1	2	2	0	1	4	4	0	2	2	3	0	1	2	2	2	2	4	4	1	1	4	1	0	3	2	2
33	1	1	1	1	1	3	0	1	1	1	0	2	3	1	0	1	1	1	3	3	1	4	1	1	1	1	0	1	1	1
34	2	2	1	1	2	2	0	1	3	3	0	2	2	1	0	1	2	2	4	4	2	2	1	1	3	1	4	1	1	1
35	4	2	4	4	2	2	0	2	1	2	0	1	1	3	0	2	4	4	2	4	4	4	2	2	1	2	1	3	4	4
35	1	1	1	1	1	2	0	1	1	1	0	1	3	1	0	1	1	1	2	2	1	4	1	1	1	1	1	1	1	1
37	2	2	2	2	2	3	0	2	4	2	0	3	4	1	0	2	2	2	2	4	2	2	1	2	4	2	1	1	2	2
38	1	1	4	4	3	2	0	4	4	4	0	2	1	3	0	1	1	1	2	2	3	3	2	1	4	1	4	3	2	2
39	3	2	2	2	4	3	0	2	2	2	0	2	1	2	0	2	2	2	2	4	2	1	1	1	2	2	1	2	2	2
40	3	3	4	4	2	2	0	2	2	2	0	1	4	2	0	2	1	1	4	4	4	1	1	1	2	2	0	2	4	4
